# Supplementary material for: Circular noncoding RNA circMBOAT2 is a novel tumor marker and regulates proliferation/migration by sponging miR-519d-3p in colorectal cancer
Source: Cell Death Dis. 2020 Aug 14;11(8):625. doi: 10.1038/s41419-020-02869-0 (PMC7429508; doi:10.1038/s41419-020-02869-0)
Supplement: Supplementary file 6 — Supplementary Table 1 [file 41419_2020_2869_MOESM6_ESM.xlsx]

## Sheet: prediction
miRNA binded circRNA summary of binding sites between miRNA and target. Total: the number of binding sites. context+ score & context score: The context+ score & context score from TargetScan. Structure Score & Free Energy: The thermodynamic properties of the binding site from miRanda.
miRNA	Seqname	GeneSymbol	Type	Total	Context+	Context	Structure	Energy	UTR Length
hsa-let-7c-3p	chr2:9083316-9098771-	chr2:9083316-9098771-	circRNA	1	-0.206	-0.359	140	-6.19	244
hsa-miR-1-3p	chr2:9083316-9098771-	chr2:9083316-9098771-	circRNA	1	-0.063	-0.07	147	-13.02	244
hsa-miR-106a-5p	chr2:9083316-9098771-	chr2:9083316-9098771-	circRNA	1	-0.174	-0.252	146	-14.01	244
hsa-miR-106b-5p	chr2:9083316-9098771-	chr2:9083316-9098771-	circRNA	1	-0.165	-0.237	143	-11.37	244
hsa-miR-1185-1-3p	chr2:9083316-9098771-	chr2:9083316-9098771-	circRNA	1		-0.057	147	-15.48	244
hsa-miR-1185-2-3p	chr2:9083316-9098771-	chr2:9083316-9098771-	circRNA	1		-0.057	147	-17.26	244
hsa-miR-1272	chr2:9083316-9098771-	chr2:9083316-9098771-	circRNA	1	-0.251	-0.364	150	-19.5	244
hsa-miR-1273e	chr2:9083316-9098771-	chr2:9083316-9098771-	circRNA	1	-0.413	-0.472	158	-15.78	244
hsa-miR-1276	chr2:9083316-9098771-	chr2:9083316-9098771-	circRNA	1	-0.201	-0.257	140	-9.31	244
hsa-miR-130a-3p	chr2:9083316-9098771-	chr2:9083316-9098771-	circRNA	1	-0.233	-0.293	157	-15.87	244
hsa-miR-130b-3p	chr2:9083316-9098771-	chr2:9083316-9098771-	circRNA	1	-0.233	-0.293	164	-19.01	244
hsa-miR-135b-3p	chr2:9083316-9098771-	chr2:9083316-9098771-	circRNA	1			141	-17.19	244
hsa-miR-136-5p	chr2:9083316-9098771-	chr2:9083316-9098771-	circRNA	1			154	-20.68	244
hsa-miR-17-5p	chr2:9083316-9098771-	chr2:9083316-9098771-	circRNA	1	-0.174	-0.252	146	-12.38	244
hsa-miR-19a-5p	chr2:9083316-9098771-	chr2:9083316-9098771-	circRNA	1	-0.195	-0.285	149	-9.79	244
hsa-miR-19b-1-5p	chr2:9083316-9098771-	chr2:9083316-9098771-	circRNA	1	-0.195	-0.285	145	-12.79	244
hsa-miR-19b-2-5p	chr2:9083316-9098771-	chr2:9083316-9098771-	circRNA	1	-0.195	-0.285	145	-12.79	244
hsa-miR-202-5p	chr2:9083316-9098771-	chr2:9083316-9098771-	circRNA	1	-0.195	-0.219	142	-13.12	244
hsa-miR-206	chr2:9083316-9098771-	chr2:9083316-9098771-	circRNA	1	-0.063	-0.07	143	-14.03	244
hsa-miR-20a-5p	chr2:9083316-9098771-	chr2:9083316-9098771-	circRNA	1	-0.174	-0.252	146	-13.96	244
hsa-miR-20b-5p	chr2:9083316-9098771-	chr2:9083316-9098771-	circRNA	1	-0.174	-0.252	146	-13.06	244
hsa-miR-301a-3p	chr2:9083316-9098771-	chr2:9083316-9098771-	circRNA	1	-0.187	-0.215	153	-11.67	244
hsa-miR-301b-3p	chr2:9083316-9098771-	chr2:9083316-9098771-	circRNA	1	-0.205	-0.246	158	-16.07	244
hsa-miR-3128	chr2:9083316-9098771-	chr2:9083316-9098771-	circRNA	1			142	-11	244
hsa-miR-3136-3p	chr2:9083316-9098771-	chr2:9083316-9098771-	circRNA	1	-0.288	-0.232	140	-14.24	244
hsa-miR-3190-3p	chr2:9083316-9098771-	chr2:9083316-9098771-	circRNA	1			145	-22.44	244
hsa-miR-330-3p	chr2:9083316-9098771-	chr2:9083316-9098771-	circRNA	1	-0.187	-0.274	150	-13.09	244
hsa-miR-3666	chr2:9083316-9098771-	chr2:9083316-9098771-	circRNA	1	-0.205	-0.246	165	-19.75	244
hsa-miR-3668	chr2:9083316-9098771-	chr2:9083316-9098771-	circRNA	1	-0.207	-0.268	149	-9.74	244
hsa-miR-3682-3p	chr2:9083316-9098771-	chr2:9083316-9098771-	circRNA	1		-0.04	151	-21.1	244
hsa-miR-3692-5p	chr2:9083316-9098771-	chr2:9083316-9098771-	circRNA	1			143	-17.28	244
hsa-miR-371b-5p	chr2:9083316-9098771-	chr2:9083316-9098771-	circRNA	1			141	-17.9	244
hsa-miR-373-5p	chr2:9083316-9098771-	chr2:9083316-9098771-	circRNA	1			143	-17.13	244
hsa-miR-3910	chr2:9083316-9098771-	chr2:9083316-9098771-	circRNA	1	-0.364	-0.39	156	-16.83	244
hsa-miR-3935	chr2:9083316-9098771-	chr2:9083316-9098771-	circRNA	1	-0.363	-0.432	147	-18.8	244
hsa-miR-4295	chr2:9083316-9098771-	chr2:9083316-9098771-	circRNA	1	-0.168	-0.184	143	-7.55	244
hsa-miR-433-3p	chr2:9083316-9098771-	chr2:9083316-9098771-	circRNA	1	-0.135	-0.19	141	-12.83	244
hsa-miR-4436b-5p	chr2:9083316-9098771-	chr2:9083316-9098771-	circRNA	1	-0.353	-0.439	141	-11.55	244
hsa-miR-4502	chr2:9083316-9098771-	chr2:9083316-9098771-	circRNA	1		-0.057	151	-19.33	244
hsa-miR-454-3p	chr2:9083316-9098771-	chr2:9083316-9098771-	circRNA	1	-0.196	-0.231	152	-18.68	244
hsa-miR-4658	chr2:9083316-9098771-	chr2:9083316-9098771-	circRNA	1			140	-17.36	244
hsa-miR-4666a-5p	chr2:9083316-9098771-	chr2:9083316-9098771-	circRNA	1	-0.118	-0.188	149	-10.67	244
hsa-miR-4687-3p	chr2:9083316-9098771-	chr2:9083316-9098771-	circRNA	1			142	-26.87	244
hsa-miR-4693-3p	chr2:9083316-9098771-	chr2:9083316-9098771-	circRNA	1			145	-11.49	244
hsa-miR-4703-5p	chr2:9083316-9098771-	chr2:9083316-9098771-	circRNA	1			140	-10.3	244
hsa-miR-4766-3p	chr2:9083316-9098771-	chr2:9083316-9098771-	circRNA	1		-0.022	145	-13.35	244
hsa-miR-4786-5p	chr2:9083316-9098771-	chr2:9083316-9098771-	circRNA	1			140	-20.36	244
hsa-miR-483-3p	chr2:9083316-9098771-	chr2:9083316-9098771-	circRNA	1	-0.227	-0.204	142	-12.91	244
hsa-miR-513a-3p	chr2:9083316-9098771-	chr2:9083316-9098771-	circRNA	1			156	-12.9	244
hsa-miR-513c-3p	chr2:9083316-9098771-	chr2:9083316-9098771-	circRNA	1			156	-11.15	244
hsa-miR-519a-3p	chr2:9083316-9098771-	chr2:9083316-9098771-	circRNA	1	-0.193	-0.216	140	-13.01	244
hsa-miR-519b-3p	chr2:9083316-9098771-	chr2:9083316-9098771-	circRNA	1	-0.193	-0.216	140	-17.51	244
hsa-miR-519c-3p	chr2:9083316-9098771-	chr2:9083316-9098771-	circRNA	1	-0.193	-0.216	140	-16.91	244
hsa-miR-519d-3p	chr2:9083316-9098771-	chr2:9083316-9098771-	circRNA	1	-0.156	-0.221	140	-9.85	244
hsa-miR-526b-3p	chr2:9083316-9098771-	chr2:9083316-9098771-	circRNA	1	-0.156	-0.221	140	-17.74	244
hsa-miR-548az-5p	chr2:9083316-9098771-	chr2:9083316-9098771-	circRNA	1	-0.037	-0.154	140	-8.7	244
hsa-miR-548p	chr2:9083316-9098771-	chr2:9083316-9098771-	circRNA	1	-0.137	-0.272	156	-12.14	244
hsa-miR-548t-5p	chr2:9083316-9098771-	chr2:9083316-9098771-	circRNA	1	-0.064	-0.2	141	-7.08	244
hsa-miR-5681a	chr2:9083316-9098771-	chr2:9083316-9098771-	circRNA	1		-0.041	158	-20.2	244
hsa-miR-5694	chr2:9083316-9098771-	chr2:9083316-9098771-	circRNA	1		-0.052	140	-13.23	244
hsa-miR-621	chr2:9083316-9098771-	chr2:9083316-9098771-	circRNA	1	-0.445	-0.337	145	-13.99	244
hsa-miR-647	chr2:9083316-9098771-	chr2:9083316-9098771-	circRNA	1	-0.295	-0.249	141	-13.69	244
hsa-miR-6755-5p	chr2:9083316-9098771-	chr2:9083316-9098771-	circRNA	1	-0.26	-0.234	155	-17.23	244
hsa-miR-6762-3p	chr2:9083316-9098771-	chr2:9083316-9098771-	circRNA	1	-0.452	-0.404	140	-18.54	244
hsa-miR-6768-3p	chr2:9083316-9098771-	chr2:9083316-9098771-	circRNA	1	-0.348	-0.361	141	-12.79	244
hsa-miR-6790-5p	chr2:9083316-9098771-	chr2:9083316-9098771-	circRNA	1			140	-21.17	244
hsa-miR-6829-5p	chr2:9083316-9098771-	chr2:9083316-9098771-	circRNA	1		-0.073	140	-21.75	244
hsa-miR-6885-3p	chr2:9083316-9098771-	chr2:9083316-9098771-	circRNA	1	-0.165	-0.363	140	-5.76	244
hsa-miR-7155-3p	chr2:9083316-9098771-	chr2:9083316-9098771-	circRNA	1	-0.297	-0.248	146	-15.39	244
hsa-miR-8065	chr2:9083316-9098771-	chr2:9083316-9098771-	circRNA	1	-0.258	-0.3	158	-15.91	244
hsa-miR-889-5p	chr2:9083316-9098771-	chr2:9083316-9098771-	circRNA	1	-0.23	-0.23	152	-19.2	244
hsa-miR-93-5p	chr2:9083316-9098771-	chr2:9083316-9098771-	circRNA	1	-0.174	-0.252	142	-12.29	244

## Sheet: binding_sites
miRNA binding sites miRNA Binding Sites on target. Range: the position of Binding site on target. Seed Match: the type for the seed match. context+ score & context score: The context+ score & context score from TargetScan. Structure Score & Free Energy: The thermodynamic properties of the binding site from miRanda.
miRNA	Seqname	GeneSymbol	Type	Range	Seed Match	Context+ Score	Context Score	Structure Score	Free Energy
hsa-let-7c-3p	chr2:9083316-9098771-	chr2:9083316-9098771-	circRNA	(149,171)	8mer	-0.206	-0.359	140	-6.19
hsa-miR-1-3p	chr2:9083316-9098771-	chr2:9083316-9098771-	circRNA	(48,70)	Offset 6mer	-0.063	-0.07	147	-13.02
hsa-miR-106a-5p	chr2:9083316-9098771-	chr2:9083316-9098771-	circRNA	(113,134)	7mer-m8	-0.174	-0.252	146	-14.01
hsa-miR-106b-5p	chr2:9083316-9098771-	chr2:9083316-9098771-	circRNA	(112,134)	7mer-m8	-0.165	-0.237	143	-11.37
hsa-miR-1185-1-3p	chr2:9083316-9098771-	chr2:9083316-9098771-	circRNA	(171,193)	Offset 6mer		-0.057	147	-15.48
hsa-miR-1185-2-3p	chr2:9083316-9098771-	chr2:9083316-9098771-	circRNA	(171,193)	Offset 6mer		-0.057	147	-17.26
hsa-miR-1272	chr2:9083316-9098771-	chr2:9083316-9098771-	circRNA	(170,204)	8mer	-0.251	-0.364	150	-19.5
hsa-miR-1273e	chr2:9083316-9098771-	chr2:9083316-9098771-	circRNA	(51,74)	8mer	-0.413	-0.472	158	-15.78
hsa-miR-1276	chr2:9083316-9098771-	chr2:9083316-9098771-	circRNA	(67,87)	7mer-m8	-0.201	-0.257	140	-9.31
hsa-miR-130a-3p	chr2:9083316-9098771-	chr2:9083316-9098771-	circRNA	(112,132)	7mer-m8	-0.233	-0.293	157	-15.87
hsa-miR-130b-3p	chr2:9083316-9098771-	chr2:9083316-9098771-	circRNA	(112,132)	7mer-m8	-0.233	-0.293	164	-19.01
hsa-miR-135b-3p	chr2:9083316-9098771-	chr2:9083316-9098771-	circRNA	(136,159)	Imperfect			141	-17.19
hsa-miR-136-5p	chr2:9083316-9098771-	chr2:9083316-9098771-	circRNA	(192,214)	Imperfect			154	-20.68
hsa-miR-17-5p	chr2:9083316-9098771-	chr2:9083316-9098771-	circRNA	(113,134)	7mer-m8	-0.174	-0.252	146	-12.38
hsa-miR-19a-5p	chr2:9083316-9098771-	chr2:9083316-9098771-	circRNA	(56,78)	7mer-m8	-0.195	-0.285	149	-9.79
hsa-miR-19b-1-5p	chr2:9083316-9098771-	chr2:9083316-9098771-	circRNA	(55,78)	7mer-m8	-0.195	-0.285	145	-12.79
hsa-miR-19b-2-5p	chr2:9083316-9098771-	chr2:9083316-9098771-	circRNA	(56,78)	7mer-m8	-0.195	-0.285	145	-12.79
hsa-miR-202-5p	chr2:9083316-9098771-	chr2:9083316-9098771-	circRNA	(186,208)	7mer-m8	-0.195	-0.219	142	-13.12
hsa-miR-206	chr2:9083316-9098771-	chr2:9083316-9098771-	circRNA	(48,70)	Offset 6mer	-0.063	-0.07	143	-14.03
hsa-miR-20a-5p	chr2:9083316-9098771-	chr2:9083316-9098771-	circRNA	(113,134)	7mer-m8	-0.174	-0.252	146	-13.96
hsa-miR-20b-5p	chr2:9083316-9098771-	chr2:9083316-9098771-	circRNA	(113,134)	7mer-m8	-0.174	-0.252	146	-13.06
hsa-miR-301a-3p	chr2:9083316-9098771-	chr2:9083316-9098771-	circRNA	(109,132)	7mer-m8	-0.187	-0.215	153	-11.67
hsa-miR-301b-3p	chr2:9083316-9098771-	chr2:9083316-9098771-	circRNA	(108,132)	7mer-m8	-0.205	-0.246	158	-16.07
hsa-miR-3128	chr2:9083316-9098771-	chr2:9083316-9098771-	circRNA	(15,38)	Imperfect			142	-11
hsa-miR-3136-3p	chr2:9083316-9098771-	chr2:9083316-9098771-	circRNA	(97,119)	7mer-m8	-0.288	-0.232	140	-14.24
hsa-miR-3190-3p	chr2:9083316-9098771-	chr2:9083316-9098771-	circRNA	(108,131)	Imperfect			145	-22.44
hsa-miR-330-3p	chr2:9083316-9098771-	chr2:9083316-9098771-	circRNA	(121,143)	7mer-m8	-0.187	-0.274	150	-13.09
hsa-miR-3666	chr2:9083316-9098771-	chr2:9083316-9098771-	circRNA	(112,132)	7mer-m8	-0.205	-0.246	165	-19.75
hsa-miR-3668	chr2:9083316-9098771-	chr2:9083316-9098771-	circRNA	(47,67)	7mer-m8	-0.207	-0.268	149	-9.74
hsa-miR-3682-3p	chr2:9083316-9098771-	chr2:9083316-9098771-	circRNA	(175,196)	Offset 6mer		-0.04	151	-21.1
hsa-miR-3692-5p	chr2:9083316-9098771-	chr2:9083316-9098771-	circRNA	(17,41)	Imperfect			143	-17.28
hsa-miR-371b-5p	chr2:9083316-9098771-	chr2:9083316-9098771-	circRNA	(93,117)	Imperfect			141	-17.9
hsa-miR-373-5p	chr2:9083316-9098771-	chr2:9083316-9098771-	circRNA	(95,117)	Imperfect			143	-17.13
hsa-miR-3910	chr2:9083316-9098771-	chr2:9083316-9098771-	circRNA	(135,156)	8mer	-0.364	-0.39	156	-16.83
hsa-miR-3935	chr2:9083316-9098771-	chr2:9083316-9098771-	circRNA	(40,65)	8mer	-0.363	-0.432	147	-18.8
hsa-miR-4295	chr2:9083316-9098771-	chr2:9083316-9098771-	circRNA	(114,132)	7mer-m8	-0.168	-0.184	143	-7.55
hsa-miR-433-3p	chr2:9083316-9098771-	chr2:9083316-9098771-	circRNA	(175,197)	7mer-m8	-0.135	-0.19	141	-12.83
hsa-miR-4436b-5p	chr2:9083316-9098771-	chr2:9083316-9098771-	circRNA	(157,178)	8mer	-0.353	-0.439	141	-11.55
hsa-miR-4502	chr2:9083316-9098771-	chr2:9083316-9098771-	circRNA	(182,204)	Offset 6mer		-0.057	151	-19.33
hsa-miR-454-3p	chr2:9083316-9098771-	chr2:9083316-9098771-	circRNA	(106,132)	7mer-m8	-0.196	-0.231	152	-18.68
hsa-miR-4658	chr2:9083316-9098771-	chr2:9083316-9098771-	circRNA	(47,70)	Imperfect			140	-17.36
hsa-miR-4666a-5p	chr2:9083316-9098771-	chr2:9083316-9098771-	circRNA	(79,100)	7mer-m8	-0.118	-0.188	149	-10.67
hsa-miR-4687-3p	chr2:9083316-9098771-	chr2:9083316-9098771-	circRNA	(21,43)	Imperfect			142	-26.87
hsa-miR-4693-3p	chr2:9083316-9098771-	chr2:9083316-9098771-	circRNA	(141,164)	Imperfect			145	-11.49
hsa-miR-4703-5p	chr2:9083316-9098771-	chr2:9083316-9098771-	circRNA	(116,140)	Imperfect			140	-10.3
hsa-miR-4766-3p	chr2:9083316-9098771-	chr2:9083316-9098771-	circRNA	(85,107)	6mer		-0.022	145	-13.35
hsa-miR-4786-5p	chr2:9083316-9098771-	chr2:9083316-9098771-	circRNA	(33,53)	Imperfect			140	-20.36
hsa-miR-483-3p	chr2:9083316-9098771-	chr2:9083316-9098771-	circRNA	(190,211)	7mer-m8	-0.227	-0.204	142	-12.91
hsa-miR-513a-3p	chr2:9083316-9098771-	chr2:9083316-9098771-	circRNA	(158,182)	Imperfect			156	-12.9
hsa-miR-513c-3p	chr2:9083316-9098771-	chr2:9083316-9098771-	circRNA	(158,182)	Imperfect			156	-11.15
hsa-miR-519a-3p	chr2:9083316-9098771-	chr2:9083316-9098771-	circRNA	(111,133)	7mer-m8	-0.193	-0.216	140	-13.01
hsa-miR-519b-3p	chr2:9083316-9098771-	chr2:9083316-9098771-	circRNA	(111,133)	7mer-m8	-0.193	-0.216	140	-17.51
hsa-miR-519c-3p	chr2:9083316-9098771-	chr2:9083316-9098771-	circRNA	(111,133)	7mer-m8	-0.193	-0.216	140	-16.91
hsa-miR-519d-3p	chr2:9083316-9098771-	chr2:9083316-9098771-	circRNA	(112,134)	7mer-m8	-0.156	-0.221	140	-9.85
hsa-miR-526b-3p	chr2:9083316-9098771-	chr2:9083316-9098771-	circRNA	(112,134)	7mer-m8	-0.156	-0.221	140	-17.74
hsa-miR-548az-5p	chr2:9083316-9098771-	chr2:9083316-9098771-	circRNA	(113,135)	7mer-m8	-0.037	-0.154	140	-8.7
hsa-miR-548p	chr2:9083316-9098771-	chr2:9083316-9098771-	circRNA	(116,140)	7mer-m8	-0.137	-0.272	156	-12.14
hsa-miR-548t-5p	chr2:9083316-9098771-	chr2:9083316-9098771-	circRNA	(116,135)	7mer-m8	-0.064	-0.2	141	-7.08
hsa-miR-5681a	chr2:9083316-9098771-	chr2:9083316-9098771-	circRNA	(91,114)	Offset 6mer		-0.041	158	-20.2
hsa-miR-5694	chr2:9083316-9098771-	chr2:9083316-9098771-	circRNA	(179,200)	Offset 6mer		-0.052	140	-13.23
hsa-miR-621	chr2:9083316-9098771-	chr2:9083316-9098771-	circRNA	(18,39)	8mer	-0.445	-0.337	145	-13.99
hsa-miR-647	chr2:9083316-9098771-	chr2:9083316-9098771-	circRNA	(23,44)	7mer-m8	-0.295	-0.249	141	-13.69
hsa-miR-6755-5p	chr2:9083316-9098771-	chr2:9083316-9098771-	circRNA	(90,111)	7mer-m8	-0.26	-0.234	155	-17.23
hsa-miR-6762-3p	chr2:9083316-9098771-	chr2:9083316-9098771-	circRNA	(20,43)	8mer	-0.452	-0.404	140	-18.54
hsa-miR-6768-3p	chr2:9083316-9098771-	chr2:9083316-9098771-	circRNA	(99,122)	8mer	-0.348	-0.361	141	-12.79
hsa-miR-6790-5p	chr2:9083316-9098771-	chr2:9083316-9098771-	circRNA	(47,70)	Imperfect			140	-21.17
hsa-miR-6829-5p	chr2:9083316-9098771-	chr2:9083316-9098771-	circRNA	(24,44)	Offset 6mer		-0.073	140	-21.75
hsa-miR-6885-3p	chr2:9083316-9098771-	chr2:9083316-9098771-	circRNA	(55,76)	8mer	-0.165	-0.363	140	-5.76
hsa-miR-7155-3p	chr2:9083316-9098771-	chr2:9083316-9098771-	circRNA	(100,119)	7mer-m8	-0.297	-0.248	146	-15.39
hsa-miR-8065	chr2:9083316-9098771-	chr2:9083316-9098771-	circRNA	(165,187)	7mer-m8	-0.258	-0.3	158	-15.91
hsa-miR-889-5p	chr2:9083316-9098771-	chr2:9083316-9098771-	circRNA	(26,45)	7mer-m8	-0.23	-0.23	152	-19.2
hsa-miR-93-5p	chr2:9083316-9098771-	chr2:9083316-9098771-	circRNA	(113,134)	7mer-m8	-0.174	-0.252	142	-12.29
